# Supplementary material for: Discovery of Compounds That Selectively Repress the Amyloidogenic Processing of the Amyloid Precursor Protein: Design, Synthesis and Pharmacological Evaluation of Diphenylpyrazoles
Source: Int J Mol Sci. 2022 Oct 28;23(21):13111. doi: 10.3390/ijms232113111 (PMC9658513; doi:10.3390/ijms232113111)
Supplement: Supplementary file 1 [file ijms-23-13111-s001.zip]

Archive with 1 entries (1 files):
- ijms-1952913-supplementary.pdf
